# Supplementary material for: Structural basis of direct and inverted DNA sequence repeat recognition by helix–turn–helix transcription factors
Source: Nucleic Acids Res. 2022 Nov 12;50(20):11938–47. doi: 10.1093/nar/gkac1024 (PMC9723621; doi:10.1093/nar/gkac1024)
Supplement: gkac1024_Supplemental_Files [file gkac1024_supplemental_files.zip]

Archive with 7 entries (7 files):
- ArdK_Fdez21_supplementary_REV.pdf
- video 1.mpg
- video 2.mpg
- video 3.mpg
- video 4.mpg
- video 5.mpg
- video 6.mpg
